# Supplementary material for: Children with developmental coordination disorder have less variable motor unit firing rate characteristics across contractions compared to typically developing children
Source: Front Hum Neurosci. 2023 Dec 7;17:1294931. doi: 10.3389/fnhum.2023.1294931 (PMC10740205; doi:10.3389/fnhum.2023.1294931)
Supplement: Supplementary file 1 [file Data_Sheet_1.XLSX]

## Sheet: Data used in stats
VP	Age	MVC	MABC	MABC_MD	MABC_AC	MABC_BAL	Num_MU	Numb_Contractions	AvgFiringRate	AvgFiringRate_SD	IPI_Average	IPIAvSD	IPI_SDEV	IPI_SDEV_SD	IPI_COV	IPI_COV_SD	Force_Accuracy	Force_Accuracy_SD	Force_COV	Force_COV_SD
TD02	9	13.5	99	91	98	95	11.5	65	5.60976	2.68547	401.556	291.656	369.874	256.831	1.0515	0.433682	0.659902	0.143968	3.7656	1.38384
TD03	7	8.4	99	99	84	91	10.1	43	10.8066	3.36422	142.526	163.797	224.013	203.582	1.302	0.493767	0.309098	0.202581	5.12994	2.81682
TD04	12	19.85	98	91	91	91	18	59	9.82429	2.86444	133.347	36.2898	157.543	68.5706	0.992335	0.256995	0.393409	0.0935198	6.03877	1.38666
TD05	12	18.94	95	91	84	91	29.2	64	9.14262	1.32229	166.803	43.4156	166.612	52.1603	1.03895	0.311848	0.901282	0.0685243	3.1104	1.09978
TD07	9	17	99	91	95	95	19.8	57	6.39777	0.623927	150.872	41.1975	98.2095	64.2276	0.601515	0.280114	0.556709	0.151292	5.66546	1.72291
TD09	9	11.5	99	95	95	98	6.11	51	3.87586	0.620706	254.699	123.09	156.709	118.18	0.527485	0.21529	0.826426	0.104347	4.48644	1.9802
TD10	10	9.5	98	98	91	91	27.5	40	7.55798	2.55138	202.668	112.545	120.538	57.884	0.764309	0.408172	0.397142	0.121456	6.0037	1.70408
TD11	8	9.29	98	91	91	91	35	30	8.17657	0.999359	158.784	36.8649	149.561	67.8267	1.14569	0.528794	0.340509	0.12603	6.38637	1.93143
TD12	9	9.6	98	91	95	75	25	44	8.26561	2.24731	186.249	74.1073	197.765	170.91	1.01017	0.539206	0.481409	0.137882	4.99521	1.97696
DCD05	11	20.23	2	5	16	5	41.33	55	9.66484	1.07518	166.291	64.6768	112.577	75.1006	0.646168	0.27707	0.460136	0.156315	4.67532	1.80198
DCD10	10	14.2	2	5	0.5	2	40.63	27	8.43685	0.87863	160.369	26.4705	142.891	45.5715	0.855736	0.222906	0.441486	0.186113	6.20579	1.74851
DCD11	10	16.3	2	5	9	2	38.55	62	9.01999	1.14585	143.269	23.5857	122.129	43.3814	0.943918	0.370302	0.58455	0.13831	3.95275	1.58213
DCD13	11	21.1	5	16	5	5	22.2	57	8.79303	2.0021	221.184	149.566	93.4106	55.0773	0.479528	0.194446	0.684662	0.175441	3.7451	1.57067
DCD15	10	9.24	1	16	5	1	8.5	40	3.46252	1.78604	448.794	251.826	496.899	409.903	0.909679	0.518846	0.510943	0.152369	4.81168	2.13815
DCD17	11	20.37	2	16	2	25	26.33	30	8.65431	2.65183	128.472	28.6885	124.809	63.2906	0.94813	0.343808	0.498663	0.160152	5.92353	1.71278
DCD18	12	10.3	1	5	16	1	9.25	55	4.30206	1.32519	286.781	97.9336	268.723	165.394	0.707325	0.206002	0.366173	0.137946	5.07537	1.30614
DCD21	11	12.8	0	0.5	5	0.5	16.29	60	10.5444	2.35916	128.455	34.1987	117.785	51.1648	0.89461	0.180181	0.515202	0.142473	4.95088	2.15413
DCD22	12	15.8	1	1	0.5	1	42.82	57	7.86321	1.27642	180.468	46.0013	135.401	51.3609	0.747527	0.187576	0.504413	0.134514	6.03646	1.88487
